# Supplementary material for: Pathogenesis of West Nile Virus Lineage 2 in Domestic Geese after Experimental Infection
Source: Viruses. 2022 Jun 16;14(6):1319. doi: 10.3390/v14061319 (PMC9230372; doi:10.3390/v14061319)
Supplement: Supplementary file 1 [file viruses-14-01319-s001.zip]

Archive with 1 entries (1 files):
- Supplementary_Tables_S1-S8.xlsx
