# Supplementary material for: Pathogenesis of West Nile Virus Lineage 2 in Domestic Geese after Experimental Infection
Source: Viruses. 2022 Jun 16;14(6):1319. doi: 10.3390/v14061319 (PMC9230372; doi:10.3390/v14061319)
Supplement: Supplementary file 1 [file viruses-14-01319-s001.zip › Supplementary_Tables_S1-S8.xlsx]

## Sheet: S1
Table S1.
Score sheet as an assessment criterion for the health status of the animals
daily assessment and scoring of:									assessment and scoring only on sampling days
Behavior									Eyes/Conjunctives
0 alert, curious,									0 pale pink
1 somewhat tired, reduced interest in the outside world,									1 reddened, clear secretion
2 tired, little interest in the outside world, reduced movement									2 strongly reddened, cloudy secretion
3 apathetic, no reaction, strongly reduced movement									3 strongly reddened, purulent secretion, vascular injection
Posture									Nutritional status (assessment of chest musculature)
0 relaxed posture, straight back-tail line, even load on both limbs.									0 chest musculature strongly pronounced
1 curved back									1 moderately pronounced pectoral musculature
2 curved up back, fluffed up plumage									2 weak musculature, sternum clearly perceptible
3 strongly curved up back, animal does not stand up									3 barely muscled, sternum already visible, cachexia
Breathing
0 breathing calm and regular
1 breathing occasionally uneven and slightly increased
2 breathing clearly uneven, clearly amplified breathing
3 breathing uneven, open beak, respiratory synchronous tail bobbing
Plumage
0 smooth, shiny, close-fitting plumage
1 dull plumage
2 dull plumage, featherless areas
3 dull, shaggy plumage, featherless areas, soiling
Appetite
0 greedy for offered food
1 eats offered food hesitantly
2 does not eat offered food, but smells it
3 does not eat, no interest in food
Fecal output/feces
0 amount of feces and uric acid content normal and formed
1 slight diarrhea/ increased watery portion
2 thin mushy diarrhea/change in consistency and beginning color change of uric acid content
3 strong change in consistency of the feces and strong change in color of the uric acid content
If an animal has a cumulative Score of >5 points or reach the maximum score of 3 in any category on any given day, a veterinarian should be called immediately and treatment initiated if necessary.
Animals with a cumulative score of more than 15 during the course of the experiment will be euthanized by exsanguination at the carotid arteries after isoflurane sedation.

## Sheet: S2
Table S2.
Clinical scores of geese (G), infected with WNV via subcutaneous injection.
Clinical scores are possibly ranging from 0 to 4 (0 in white = healthy, 1 in yellow = mildly affected, 2 in orange = moderately affected, 3 in red = severely affected, and 4 in dark purple = death/euthanasia).
Light grey fields are days where no sampling took place and therefore no detailed examination was performed. Dark grey fields indicate the birds taken out of the experiment mostly according to the plan
			0 dpi	1 dpi	2 dpi	3 dpi	4 dpi	5 dpi	6 dpi	7 dpi	8 dpi	9 dpi	10 dpi	11 dpi	12 dpi	13 dpi	14 dpi	15 dpi	16 dpi	17 dpi	18 dpi	19 dpi	20 dpi	21 dpi
behaviour	G 1	0	0	0	0	0	0	1	0
	G 2	0	0	0	0	0	0	1	0
	G 3	0	0	0	0	0	0	1	0
	G 4	0	0	0	0	0	0	1	0	0	1	0	0
	G 5	0	0	0	0	0	0	1	0	0	1	0	0
	G 6	0	0	0	0	0	0	1	0	0	1	0	0
	G 7	0	0	0	0	0
	G 8	0	0	0	0	0
	G 9	0	0	0	0	0
	G 10	0	0	0	0	0	0	1	0	0	1*	0	0	0	0	0	0								* remains initially lying
	G 11	0	0	0	0	0	0	2	1	2
	G 12	0	0	0	0	0	0	1	0	0	1	0	0	0	0	0	0
	G 13	0	0	0	0	0	0	1	0	0	1	0	0	0	0	0	0	0	0	0	0	0	0	0
	G 14	0	0	0	0	0	0	1	0	0	1	0	0	0	0	0	0	0	0	0	0	0	0	0
	G 15	0	0	0	0	0	0	1	0	0	1	0	0	0	0	0	0	0	0	0	0	0	0	0
	G 16	0	0	0	0	0	0	0	0	0	1	0	0	0	0	0	0	0	0	0	0	0	0
	G 17	0	0	0	0	0	0	0	0	0	1	0	0	0	0	0	0	0	0	0	0	0	0
	G 18	0	0	0	0	0	0	0	0	0	1	0	0	0	0	0	0	0	0	0	0	0	0
posture	G 1	0	0	0	0	0	0	0	0
	G 2	0	0	0	0	0	0	0	0
	G 3	0	0	0	0	0	0	0	0
	G 4	0	0	0	0	0	0	0	0	0	0	0	0
	G 5	0	0	0	0	0	0	1*	1*	1*	1*	1*	1*												* Walks stiffly
	G 6	0	0	0	0	0	0	0	0	0	0	0	0
	G 7	0	0	0	0	0
	G 8	0	0	0	0	0
	G 9	0	0	0	0	0
	G 10	0	0	0	0	0	0	0	0	1*	0	0	0	0	0	0	0								*shivering, lays down quickly after sampling
	G 11	0	0	0	0	0	0	0	1*	1**															*retracted head
	G 12	0	0	0	0	0	0	0	1*	1**	0	0	0	0	0	0	0								* shivering after sampling, stands with its head against the wall
	G 13	0	0	0	0	0	0	0	0	0	0	0	0	0	0	0	0	0	0	0	0	0	0	0
	G 14	0	0	0	0	0	0	0	0	0	0	0	0	0	0	0	0	0	0	0	0	0	0	0
	G 15	0	0	0	0	0	0	0	0	0	0	0	0	0	0	0	0	0	0	0	0	0	0	0
	G 16	0	0	0	0	0	0	0	0	0	0	0	0	0	0	0	0	0	0	0	0	0	0
	G 17	0	0	0	0	0	0	0	0	0	0	0	0	0	0	0	0	0	0	0	0	0	0
	G 18	0	0	0	0	0	0	0	0	0	0	0	0	0	0	0	0	0	0	0	0	0	0
respiration	G 1	0	0	0	0	0	0	0	0
	G 2	0	0	0	0	0	0	0	0
	G 3	0	0	0	0	0	0	0	0
	G 4	0	0	0	0	0	0	0	0	0	0	0	0
	G 5	0	0	0	0	0	0	0	0	0	0	0	0
	G 6	0	0	0	0	0	0	0	0	0	0	0	0
	G 7	0	0	0	0	0
	G 8	0	0	0	0	0
	G 9	0	0	0	0	0
	G 10	0	0	0	0	0	0	0	0	0	0	0	0	0	0	0	0
	G 11	0	0	0	0	0	0	0	0	2
	G 12	0	0	0	0	0	0	0	0	0	0	0	0	0	0	0	0
	G 13	0	0	0	0	0	0	0	0	0	0	0	0	0	0	0	0	0	0	0	0	0	0	0
	G 14	0	0	0	0	0	0	0	0	0	0	0	0	0	0	0	0	0	0	0	0	0	0	0
	G 15	0	0	0	0	0	0	0	0	0	0	0	0	0	0	0	0	0	0	0	0	0	0	0
	G 16	0	0	0	0	0	0	0	0	0	0	0	0	0	0	0	0	0	0	0	0	0	0
	G 17	0	0	0	0	0	0	0	0	0	0	0	0	0	0	0	0	0	0	0	0	0	0
	G 18	0	0	0	0	0	0	0	0	0	0	0	0	0	0	0	0	0	0	0	0	0	0
plumage	G 1	0	0	0	0	0	0	0	0
	G 2	0	0	0	0	0	0	0	0
	G 3	0	0	0	0	0	0	0	0
	G 4	0	0	0	0	0	0	0	0	0	0	0	0
	G 5	0	0	0	0	0	0	0	0	0	0	0	0
	G 6	0	0	0	0	0	0	0	0	0	0	0	0
	G 7	0	0	0	0	0
	G 8	0	0	0	0	0
	G 9	0	0	0	0	0
	G 10	0	0	0	0	0	0	0	0	0	0	0	0	0	0	0	0
	G 11	0	0	0	0	0	0	0	0	1
	G 12	0	0	0	0	0	0	0	0	0	0	0	0	0	0	0	0
	G 13	0	0	0	0	0	0	0	0	0	0	0	0	0	0	0	0	0	0	0	0	0	0	0
	G 14	0	0	0	0	0	0	0	0	0	0	0	0	0	0	0	0	0	0	0	0	0	0	0
	G 15	0	0	0	0	0	0	0	0	0	0	0	0	0	0	0	0	0	0	0	0	0	0	0
	G 16	0	0	0	0	0	0	0	0	0	0	0	0	0	0	0	0	0	0	0	0	0	0
	G 17	0	0	0	0	0	0	0	0	0	0	0	0	0	0	0	0	0	0	0	0	0	0
	G 18	0	0	0	0	0	0	0	0	0	0	0	0	0	0	0	0	0	0	0	0	0	0
appetite	G 1	0	0	0	0	0	0	0	0
	G 2	0	0	0	0	0	0	0	0
	G 3	0	0	0	0	0	0	0	0
	G 4	0	0	0	0	0	0	0	0	0	0	0	0
	G 5	0	0	0	0	0	0	0	0	0	0	0	0
	G 6	0	0	0	0	0	0	0	0	0	0	0	0
	G 7	0	0	0	0	0
	G 8	0	0	0	0	0
	G 9	0	0	0	0	0
	G 10	0	0	0	0	0	0	0	0	0	0	0	0	0	0	0	0
	G 11	0	0	0	0	0	0	1	1	1
	G 12	0	0	0	0	0	0	0	0	0	0	0	0	0	0	0	0
	G 13	0	0	0	0	0	0	0	0	0	0	0	0	0	0	0	0	0	0	0	0	0	0	0
	G 14	0	0	0	0	0	0	0	0	0	0	0	0	0	0	0	0	0	0	0	0	0	0	0
	G 15	0	0	0	0	0	0	0	0	0	0	0	0	0	0	0	0	0	0	0	0	0	0	0
	G 16	0	0	0	0	0	0	0	0	0	0	0	0	0	0	0	0	0	0	0	0	0	0
	G 17	0	0	0	0	0	0	0	0	0	0	0	0	0	0	0	0	0	0	0	0	0	0
	G 18	0	0	0	0	0	0	0	0	0	0	0	0	0	0	0	0	0	0	0	0	0	0
faeces	G 1	0	0	0	0	0	0	0	0
	G 2	0	0	0	0	0	0	0	0
	G 3	0	0	0	0	0	0	0	0
	G 4	0	0	0	0	0	0	0	0	0	0	0	0
	G 5	0	0	0	0	0	0	0	0	0	0	0	0
	G 6	0	0	0	0	0	0	0	0	0	0	0	0
	G 7	0	0	0	0	0
	G 8	0	0	0	0	0
	G 9	0	0	0	0	0
	G 10	0	0	0	0	0	0	0	0	0	0	0	0	0	0	0	0
	G 11	0	0	0	0	0	0	0	0	0
	G 12	0	0	0	0	0	0	0	0	0	0	0	0	0	0	0	0								* visible weight reduction
	G 13	0	0	0	0	0	0	0	0	0	0	0	0	0	0	0	0	0	0	0	0	0	0	0
	G 14	0	0	0	0	0	0	0	0	0	0	0	0	0	0	0	0	0	0	0	0	0	0	0
	G 15	0	0	0	0	0	0	0	0	0	0	0	0	0	0	0	0	0	0	0	0	0	0	0
	G 16	0	0	0	0	0	0	0	0	0	0	0	0	0	0	0	0	0	0	0	0	0	0
	G 17	0	0	0	0	0	0	0	0	0	0	0	0	0	0	0	0	0	0	0	0	0	0
	G 18	0	0	0	0	0	0	0	0	0	0	0	0	0	0	0	0	0	0	0	0	0	0
Assessment only on sampling/weighing dates			0 dpi	1 dpi	2 dpi	3 dpi	4 dpi	5 dpi	6 dpi	7 dpi	8 dpi	9 dpi	10 dpi	11 dpi	12 dpi	13 dpi	14 dpi	15 dpi	16 dpi	17 dpi	18 dpi	19 dpi	20 dpi	21 dpi
eyes	G 1	0	0	0	0	0	0	0	0
	G 2	0	0	0	0	0	0	0	0
	G 3	0	0	0	0	0	0	0	0
	G 4	0	0	0	0	0	0	0	0	0	0		0
	G 5	0	0	0	0	0	0	0	0	0	0		0
	G 6	0	0	0	0	0	0	0	0	0	0		0
	G 7	0	0	0	0	0
	G 8	0	0	0	0	0
	G 9	0	0	0	0	0
	G 10	0	0	0	0	0	0	0	0	0	0		0		0		0
	G 11	0	0	0	0	0	0	0	0	0
	G 12	0	0	0	0	0	0	0	0	0	0		0		0		0
	G 13	0	0	0	0	0	0	0	0	0	0		0		0		0					0		0
	G 14	0	0	0	0	0	0	0	0	0	0		0		0		0					0		0
	G 15	0	0	0	0	0	0	0	0	0	0		0		0		0					0		0
	G 16	0					0			0						0						0	0
	G 17	0					0			0						0						0	0
	G 18	0					0			0						0						0	0
nutritional condition	G 1	0	0	0	0	0	0	0	0
	G 2	0	0	0	0	0	0	0	0
	G 3	0	0	0	0	0	0	0	0
	G 4	0	0	0	0	0	0	0	0	0	0		0
	G 5	0	0	0	0	0	0	0	0	0	0		0
	G 6	0	0	0	0	0	0	0	0	0	0		0
	G 7	0	0	0	0	0
	G 8	0	0	0	0	0
	G 9	0	0	0	0	0
	G 10	0	0	0	0	0	0	0	0	0	0		0		0		0
	G 11	0	0	0	0	0	0	0	0	1
	G 12	0	0	0	0	0	0	0	0	0	0		0		0		0
	G 13	0	0	0	0	0	0	0	0	0	0		0		0		0					0		0
	G 14	0	0	0	0	0	0	0	0	0	0		0		0		0					0		0
	G 15	0	0	0	0	0	0	0	0	0	0		0		0		0					0		0
	G 16	0					0			0						0						0	0
	G 17	0					0			0						0						0	0
	G 18	0					0			0						0						0	0
dpi = days post infection

## Sheet: S3
Table S3.
Results of RT-qPCR of blood cruor of all infected geese indicated as Ct values and copies/µL total RNA
dpi	-2		1		2		3		4		5		6		7		10		14		21
	Ct value	copies/µL total RNA	Ct value	copies/µL total RNA	Ct value	copies/µL total RNA	Ct value	copies/µL total RNA	Ct value	copies/µL total RNA	Ct value	copies/µL total RNA	Ct value	copies/µL total RNA	Ct value	copies/µL total RNA	Ct value	copies/µL total RNA	Ct value	copies/µL total RNA	Ct value	copies/µL total RNA
G 1	N/A	N/A	35.68	0.2046	n.s.	n.s.	33.59	0.875	n.s.	n.s.	41.22	0	N/A	N/A	n.s.	n.s.	n.s.	n.s.	n.s.	n.s.	n.s.	n.s.
G 2	N/A	N/A	32.58	1.775	n.s.	n.s.	29.15	19.182	n.s.	n.s.	41.83	0	40.89	0	n.s.	n.s.	n.s.	n.s.	n.s.	n.s.	n.s.	n.s.
G 3	N/A	N/A	31.78	3.082	n.s.	n.s.	30.24	8.99	n.s.	n.s.	41.15	0	35.05	0.3186	n.s.	n.s.	n.s.	n.s.	n.s.	n.s.	n.s.	n.s.
G 4	N/A	N/A	N/A	N/A	n.s.	n.s.	28.75	25.32	n.s.	n.s.	N/A	N/A	n.s.	n.s.	n.s.	n.s.	n.s.	n.s.	n.s.	n.s.	n.s.	n.s.
G 5	N/A	N/A	N/A	N/A	n.s.	n.s.	29.22	18.252	n.s.	n.s.	30.48	7.62	n.s.	n.s.	n.s.	n.s.	n.s.	n.s.	n.s.	n.s.	n.s.	n.s.
G 6	N/A	N/A	N/A	N/A	n.s.	n.s.	31.75	3.144	n.s.	n.s.	N/A	N/A	n.s.	n.s.	n.s.	n.s.	n.s.	n.s.	n.s.	n.s.	n.s.	n.s.
G 7	N/A	N/A	34.72	0.3988	n.s.	n.s.	32.85	1.4654	n.s.	n.s.	n.s.	n.s.	n.s.	n.s.	n.s.	n.s.	n.s.	n.s.	n.s.	n.s.	n.s.	n.s.
G 8	N/A	N/A	n.s.	n.s.	29.51	14.968	27.75	50.96	n.s.	n.s.	n.s.	n.s.	n.s.	n.s.	n.s.	n.s.	n.s.	n.s.	n.s.	n.s.	n.s.	n.s.
G 9	N/A	N/A	n.s.	n.s.	32.23	1.9326	40.61	0	n.s.	n.s.	n.s.	n.s.	n.s.	n.s.	n.s.	n.s.	n.s.	n.s.	n.s.	n.s.	n.s.	n.s.
G 10	N/A	N/A	n.s.	n.s.	27.68	44.62	n.s.	n.s.	30.41	8.03	n.s.	n.s.	33.57	0.89	n.s.	n.s.	42.35	0	N/A	N/A	n.s.	n.s.
G 11	N/A	N/A	n.s.	n.s.	24.99	347	n.s.	n.s.	25.01	284.2	n.s.	n.s.	29.29	17.466	42.26	0	n.s.	n.s.	N/A	N/A	n.s.	n.s.
G 12	N/A	N/A	n.s.	n.s.	29.81	12.122	n.s.	n.s.	31.07	5.07	n.s.	n.s.	43.53	0	n.s.	n.s.	34.21	0.5702	N/A	N/A	n.s.	n.s.
G 13	N/A	N/A	n.s.	n.s.	31.44	3.9	n.s.	n.s.	40.33	0	n.s.	n.s.	N/A	N/A	n.s.	n.s.	N/A	N/A	N/A	N/A	N/A	N/A
G 14	N/A	N/A	n.s.	n.s.	39.63	0	n.s.	n.s.	42.41	0	n.s.	n.s.	35.13	0.2596	n.s.	n.s.	N/A	N/A	N/A	N/A	N/A	N/A
G 15	N/A	N/A	n.s.	n.s.	30.01	10.598	n.s.	n.s.	39.87	0	n.s.	n.s.	N/A	N/A	n.s.	n.s.	N/A	N/A	N/A	N/A	N/A	N/A
Ct = Cycle threshold
dpi = days post infection
n.s. = no sample due to sampling scheme

## Sheet:  S4
Table S4.
Results of RT-qPCR of the oropharyngeal swab samples of all infested geese indicated as Ct values and copies/µL total RNA
dpi	-2		1		2		3		4		5		6		7		10		12		14		21
	Ct value	copies/µL total RNA	Ct value	copies/µL total RNA	Ct value	copies/µL total RNA	Ct value	copies/µL total RNA	Ct value	copies/µL total RNA	Ct value	copies/µL total RNA	Ct value	copies/µL total RNA	Ct value	copies/µL total RNA	Ct value	copies/µL total RNA	Ct value	copies/µL total RNA	Ct value	copies/µL total RNA	Ct value	copies/µL total RNA
G 1	N/A	N/A	N/A	N/A	37.58	0	33.63	0.4908	35.12	0	35.63	0	N/A	0	n.s.	n.s.	n.s.	n.s.	n.s.	n.s.	n.s.	n.s.	n.s.	n.s.
G 2	N/A	N/A	N/A	N/A	32.11	1.5046	30.49	4.95	31.2	3.254	33.48	0.6146	35.29	0	n.s.	n.s.	n.s.	n.s.	n.s.	n.s.	n.s.	n.s.	n.s.	n.s.
G 3	N/A	N/A	N/A	N/A	34.04	0.3642	32.06	1.5628	31.34	2.944	35.92	0	N/A	0	n.s.	n.s.	n.s.	n.s.	n.s.	n.s.	n.s.	n.s.	n.s.	n.s.
G 4	N/A	N/A	N/A	N/A	37.24	0	33.46	0.5566	30.03	7.666	35.53	0	35.98	0	N/A	0	N/A	N/A	n.s.	n.s.	n.s.	n.s.	n.s.	n.s.
G 5	N/A	N/A	N/A	N/A	N/A	N/A	31.85	1.8196	31.16	3.36	27.83	38.52	34.27	0	36.89	0	N/A	N/A	n.s.	n.s.	n.s.	n.s.	n.s.	n.s.
G 6	N/A	N/A	N/A	N/A	37.46	0	34.04	0.363	31.27	3.104	32.21	1.5586	37.26	0	N/A	0	N/A	N/A	n.s.	n.s.	n.s.	n.s.	n.s.	n.s.
G 7	N/A	N/A	N/A	N/A	N/A	N/A	32.36	1.2474	n.s.	n.s.	n.s.	n.s.	n.s.	n.s.	n.s.	n.s.	n.s.	n.s.	n.s.	n.s.	n.s.	n.s.	n.s.	n.s.
G 8	N/A	N/A	N/A	N/A	32.02	1.6032	29	14.802	n.s.	n.s.	n.s.	n.s.	n.s.	n.s.	n.s.	n.s.	n.s.	n.s.	n.s.	n.s.	n.s.	n.s.	n.s.	n.s.
G 9	N/A	N/A	N/A	N/A	35.82	0	33.64	0.4874	n.s.	n.s.	n.s.	n.s.	n.s.	n.s.	n.s.	n.s.	n.s.	n.s.	n.s.	n.s.	n.s.	n.s.	n.s.	n.s.
G 10	N/A	N/A	N/A	N/A	37.16	0	30.81	3.932	27.6	45.72	30.25	6.56	35.25	0	N/A	0	N/A	N/A	N/A	N/A	N/A	N/A	n.s.	n.s.
G 11	N/A	N/A	N/A	N/A	33.22	0.6632	28.41	64.72	25.05	294.6	25.28	249	29.02	16.16	31.43	7.862	n.s.	n.s.	n.s.	n.s.	n.s.	n.s.	n.s.	n.s.
G 12	N/A	N/A	N/A	N/A	37.37	0	30.4	15.87	29.41	12.082	34.08	0.3946	36.11	0	N/A	0	N/A	N/A	N/A	N/A	N/A	N/A	n.s.	n.s.
G 13	N/A	N/A	N/A	N/A	35.59	0	37.51	0	31.42	2.768	34.83	0.2286	N/A	0	N/A	0	N/A	N/A	N/A	N/A	N/A	N/A	N/A	N/A
G 14	N/A	N/A	N/A	N/A	41.85	0	N/A	0	35.01	0.2004	N/A	0	N/A	0	N/A	0	N/A	N/A	N/A	N/A	N/A	N/A	N/A	N/A
G 15	N/A	N/A	N/A	N/A	33.15	0.7006	N/A	0	32.29	1.466	36.07	0	35.85	0	N/A	0	N/A	N/A	N/A	N/A	N/A	N/A	N/A	N/A
Results of RT-qPCR of the cloacal swab samples of all infected geese indicated as Ct values and copies/µL total RNA
G 1	N/A	N/A	N/A	N/A	N/A	N/A	N/A	0	N/A	0	N/A	0	N/A	0	n.s.	n.s.	n.s.	n.s.	n.s.	n.s.	n.s.	n.s.	n.s.	n.s.
G 2	N/A	N/A	N/A	N/A	36.98	0	37.14	0	30.47	5.584	32.29	1.4688	30.39	5.894	n.s.	n.s.	n.s.	n.s.	n.s.	n.s.	n.s.	n.s.	n.s.	n.s.
G 3	N/A	N/A	N/A	N/A	34.27	0.3072	40.14	0	36.1	0.09006	34.41	0.3096	36.13	0	n.s.	n.s.	n.s.	n.s.	n.s.	n.s.	n.s.	n.s.	n.s.	n.s.
G 4	N/A	N/A	N/A	N/A	N/A	N/A	N/A	0	28.13	30.84	36.79	0	N/A	0	N/A	0	N/A	N/A	n.s.	n.s.	n.s.	n.s.	n.s.	n.s.
G 5	N/A	N/A	N/A	N/A	N/A	N/A	N/A	0	31.52	2.574	N/A	0	38.21	0	N/A	0	36.83	0	n.s.	n.s.	n.s.	n.s.	n.s.	n.s.
G 6	N/A	N/A	N/A	N/A	N/A	N/A	N/A	0	35.26	0	N/A	0	N/A	0	N/A	0	N/A	N/A	n.s.	n.s.	n.s.	n.s.	n.s.	n.s.
G 7	N/A	N/A	N/A	N/A	N/A	N/A	N/A	0	n.s.	n.s.	n.s.	n.s.	n.s.	n.s.	n.s.	n.s.	n.s.	n.s.	n.s.	n.s.	n.s.	n.s.	n.s.	n.s.
G 8	N/A	N/A	N/A	N/A	32.2	1.4082	33.46	1.9026	n.s.	n.s.	n.s.	n.s.	n.s.	n.s.	n.s.	n.s.	n.s.	n.s.	n.s.	n.s.	n.s.	n.s.	n.s.	n.s.
G 9	N/A	N/A	N/A	N/A	N/A	N/A	N/A	0	n.s.	n.s.	n.s.	n.s.	n.s.	n.s.	n.s.	n.s.	n.s.	n.s.	n.s.	n.s.	n.s.	n.s.	n.s.	n.s.
G 10	N/A	N/A	N/A	N/A	N/A	N/A	N/A	0	32.72	1.0684	33.5	0.6026	30.53	14.638	33.45	0	N/A	N/A	36.87	0	N/A	n.s.	n.s.	n.s.
G 11	N/A	N/A	N/A	N/A	N/A	N/A	34.02	0.412	26.78	82.9	24.445	462.9	28.14	79.1	29.29	9.97	n.s.	n.s.	n.s.	n.s.	n.s.	n.s.	n.s.	n.s.
G 12	N/A	N/A	N/A	N/A	37.86	0	37.05	0	28.64	21.26	32.04	1.7656	N/A	0	37.64	0	N/A	N/A	N/A	N/A	N/A	n.s.	n.s.	n.s.
G 13	N/A	N/A	N/A	N/A	35.79	0	34.21	0.3604	34.58	0	N/A	0	41.44	0	N/A	0	N/A	N/A	N/A	N/A	35.14	0	N/A	N/A
G 14	N/A	N/A	N/A	N/A	N/A	N/A	N/A	0	36.35	0	36.73	0	38.43	0	N/A	0	N/A	N/A	N/A	N/A	N/A	N/A	N/A	N/A
G 15	N/A	N/A	N/A	N/A	35.9	0	37.16	0	N/A	0	N/A	0	N/A	0	34.56	0.2264	N/A	N/A	N/A	N/A	N/A	N/A	N/A	N/A
Ct = Cycle threshold
dpi = days post infection
n.s. = no sample due to sampling scheme

## Sheet: S5
Table S5.
Results of RT-qPCR of organ homogenates of all infected geese indicated as Ct values, copies/µL total RNA, and copies/mg original organ
goose number	dpi	Brain			Liver			Spleen			Heart			Bursa			Feather pulp			Kidney			Lung
		Ct value	copies/µL total RNA	copies/mg organ	Ct value	copies/µL total RNA	copies/mg organ	Ct value	copies/µL total RNA	copies/mg organ	Ct value	copies/µL total RNA	copies/mg organ	Ct value	copies/µL total RNA	copies/mg organ	Ct value	copies/µL total RNA	copies/mg organ	Ct value	copies/µL total RNA	copies/mg organ	Ct value	copies/µL total RNA	copies/mg organ
G 7	3	34.06	0.3938	5.32162	28.71	17.934	527.471	25.48	0.9648	3337.78	28	29.78	402.432	34.2	0.3558	4.80811	28.47	57.62	360.125	32.37	3.486	29.05	35.07	0.5592	3.99429
G 8		30.09	6.692	90.4324	27.15	54.86	1015.93	25.39	28.6	3571.85	23.2	921	12445.9	30.57	4.756	139.882	23.92	1510.2	25170	28.2	58.58	488.167	32.67	2.848	20.3429
G 9		33.72	0.4996	5.31489	31.14	3.164	42.7568	26.08	0.5394	2173.33	27.81	34.2	2442.86	35.59	0	0	33.06	2.154	21.54	37.47	0	0	37.43	0	0
G 1	6	28.49	21.1	263.75	37.32	0	0	32.8	0.3292	24.12	39.51	0	0	N/A	0	0	31.49	0	0	N/A	0	0	N/A	0	0
G 2		31.43	2.58	21.5	36.17	0	0	28.06	0.7068	357.5	30.65	4.492	24.9556	32.37	1.3152	21.92	28.69	49.4	494	35.64	0.3806	3.806	39	0	0
G 3		27.94	31.1	388.75	33.21	0.722	9.025	33.62	0.5722	8.99	25.61	165.12	1376	36.67	0	0	30.87	10.334	172.233	31.55	6.07	75.875	39.34	0	0
G 11	7	20.36	7020	43875	32.19	1.4986	24.9767	27.6	180.24	497	27.08	57.54	959	29.1	13.6	97.1429	25.07	659	3661.11	26.18	230	2300	29.67	21.64	180.333
G 4	10	30.34	5.622	70.275	41.89	0	0	34.31	192.88	4.115	N/A	0	0	33.89	0.4446	4.446	37.44	0	0	N/A	0	0	N/A	0	0
G 5		28.15	26.88	268.8	36.51	0	0	33.24	117.36	7.068	34.26	0.3392	2.82667	32.46	1.2358	15.4475	30.2	16.708	139.233	35.1	0.5482	4.56833	N/A	0	0
G 6		31.2	3.032	30.32	N/A	0	0	33.53	0.3566	7.1525	N/A	0	0	N/A	0	0	36.15	0.235	1.46875	39.36	0	0	N/A	0	0
G 10	14	31.61	2.262	18.85	41.68	0	0	34.19	39.76	5.94333	N/A	0	0	N/A	0	0	N/A	0	0	N/A	0	0	N/A	0	0
G 12		33.41	0.6268	5.22333	N/A	0	0	41.37	0	0	41.08	0	0	N/A	0	0	N/A	0	0	N/A	0	0	N/A	0	0
G 13	21	30.65	4.492	37.4333	N/A	0	0	37.52	0	0	N/A	0	0	36.6	0	0	N/A	0	0	N/A	0	0	N/A	0	0
G 14		N/A	0	0	N/A	0	0	N/A	0	0	N/A	0	0	N/A	0	0	N/A	0	0	N/A	0	0	N/A	0	0
G 15		35.5	0	0	N/A	0	0	N/A	0	0	N/A	0	0	N/A	0	0	N/A	0	0	N/A	0	0	N/A	0	0
Ct = Cycle threshold
dpi = days post infection

## Sheet: S6
Table S6.
Results of titration of RT-qPCR-positive organ homogenates in TCID50/mL
goose number	dpi	Brain	Liver	Spleen	Heart	Bursa	Feather pulp	Kidney	Lung
G 7	3	74.9894	neg.	78.1628	115.478	neg.	64938.2	86.5964	74.9894
G 8		56.2341	neg.	49.0908	65614.5	48.6968	1.15478e+06	36517.4	133.352
G 9		neg.	neg.	100	100	neg.	100	100	n.d.
G 1	6	56.2341	n.d.	neg.	n.d.	n.d.	neg.	n.d.	n.d.
G 2		neg.	n.d.	neg.	neg.	neg.	n.e.	neg.	n.d.
G 3		177.828	neg.	neg.	neg.	n.d.	74.9894	n.e.	n.d.
G 11	7	3162.28	neg.	1000	neg.	316.228	237137	133352	74.9894
G 4	10	neg.	n.d.	neg.	n.d.	neg.	n.d.	n.d.	n.d.
G 5		237.137	n.d.	neg.	neg.	neg.	86.5964	neg.	n.d.
G 6		neg.	n.d.	neg.	n.d.	n.d.	neg.	n.d.	n.d.
G 10	14	neg.	n.d.	neg.	n.d.	n.d.	n.d.	n.d.	n.d.
G 12		neg.	n.d.	n.d.	n.d.	n.d.	n.d.	n.d.	n.d.
G 13	21	neg.	n.d.	n.d.	n.d.	n.d.	n.d.	n.d.	n.d.
G 14		neg.	n.d.	n.d.	n.d.	n.d.	n.d.	n.d.	n.d.
G 15		neg.	n.d.	n.d.	n.d.	n.d.	n.d.	n.d.	n.d.
Ct = Cycle threshold
dpi = days post infection
neg. = negative result
n.e. = not evaluable
n.d. = not done due to negative RT-qPCR result

## Sheet: S7
Table S7.
Histomorphological alteration of WNV infected geese and controls
dpi	Goose	Brain	Spleen	ENS	Heart	Nerve	Vessel	Additional Findings
3	G 7	(+)	--	--	(+)	--	--	--
	G 8	(+)	Necrosis	--	--	(+)	--	Focal subacute subcapsular haemorrhage and hepatocellular necrosis
	G 9	(+)	--	+	--	+	+ Heart	Focal subacute subcapsular haemorrhage and hepatocellular necrosis
6	G 1	++	Depletion	--	--	--	+ Spleen, Brain	Multifocal mild subacute to chronic pericholangitis
	G 2	++	--	+(+)*	--	+	+ Brain	Single cell necrosis of tubuloepithelial cells in kidney
	G 3	++	Depletion	+*	+	--	--	Mild acute non-suppurative interstitial nephritis and single tubuloepithelial cell necrosis, focal subacute subcapsular hepatocellular necrosis and haemorrhage
7	G 11 #	++*	Depletion	+*	+	--	+(+) Spleen, Gut	Focal subacute subcapsular hepatocellular necrosis and haemorrhage, multifocal mild subacute to chronic non-suppurative pericholangitis; parasite nodule in gut
10	G 4	++	Depletion	+	--	+	--	Focal chronic necrotising Enteritis (Diverticel), focal subacute subcapsular hepatocellular necrosis and haemorrhage
	G 5	+(+)	Depletion, Necrosis	+	--	--	--	Multifocal acute hydropic degeneration hepatocytes with acute haemorrhage and chronic thrombophlebitis
	G 6	+(+)	--	--	--	+	--	--
14	G 10	++	--	(+)	--	--	+ Spleen	--
	G 12	+(+)	--	+	--	+	+ Heart	Focal subacute subcapsular and intralobular hepatocellular necrosis and haemorrhage
21	G 13	+	--	--	--	(+)	--	Focal acute haemorrhage in liver
	G 14	+(+)	--	--	--	--	--	Focal subacute subcapsular hepatocellular necrosis and haemorrhage
	G 15	+	--	--	+	--	--	--
20	G 16	--	--	--	--	--	--	--
	G 17	--	--	--	--	--	--	Focal acute haemorrhage in liver
	G 18	--	--	--	--	--	--	Focal acute haemorrhage in liver
dpi = days post infection
ENS = Enteric Nervous System
Nerve = Peripheral never i.e. Plexus brachialis
-- = no histomorphological alteration visible
(+) = weak
+ = mild
`+(+) = mild to moderate
++ = moderate
Spleen/Necrosis= necrotising splenitis
*immunohistochemical detection of viral antigen (by polycloncal antibody ab OM8)
# = clinically affected animal

## Sheet: S8
Table S8.
Distribution of histomorphological alteration in central nervous system of WNV infected geese and controls
dpi	goose	Brain stem	Cerebellum	Mesencephalon	Cerebrum	Remarks
3	G 7	--	0	--	(+)	--
	G 8	--	(+)	--	(+)	--
	G 9	--	--	--	(+)	--
6	G 1	+(+)	+	+	+(+)	Vasculitis
	G 2	++	++	+	++	Vasculitis
	G 3	++	++	+	++	Meningitis
7	G 11 #	+	+(+)*	(+)	++	Encephalomalacia
10	G 4	+(+)	++	+	+	--
	G 5	+	+(+)	NA	+(+)	--
	G 6	+	+(+)	+	+(+)	--
14	G 10	+(+)	++	+(+)	++	Encephalomalacia
	G 12	(+)	(+)	+	+(+)	--
21	G 13	+	+	+	+	Encephalomalacia
	G 14	++	++	NA	(+)	--
	G 15	+	0	+	+(+)	--
20	G 16	--	--	--	--	--
	G 17	NA	--	--	--	--
	G 18	--	--	--	--	--
dpi = days post infection
-- = no histomorphological alteration visible
(+) = weak
+ = mild
`+(+) = mild to moderate
++ = moderate
*immunohistochemical detection of viral antigen (by polycloncal antibody ab OM8)
# = clinically affected animal
